# Supplementary material for: Association of Breastfeeding and Early Childhood Caries: A Systematic Review and Meta-Analysis
Source: Nutrients. 2024 Apr 30;16(9):1355. doi: 10.3390/nu16091355 (PMC11085424; doi:10.3390/nu16091355)
Supplement: Supplementary file 1 [file nutrients-16-01355-s001.zip]

Archive with 1 entries (1 files):
- nutrients-2950572-supplementary.pdf
